# Supplementary material for: Cryptochrome Genes Are Highly Expressed in the Ovary of the African Clawed Frog, Xenopus tropicalis
Source: PLoS One. 2010 Feb 17;5(2):e9273. doi: 10.1371/journal.pone.0009273 (PMC2822860; doi:10.1371/journal.pone.0009273)
Supplement: Table S2 — Homologies among CRY and its related proteins (%). (0.03 MB XLS) [file pone.0009273.s002.xls]

## Sheet: Table S2
Table S2
Homologies among CRY and its related proteins (%).
	XtCRY1	XtCRY2	XlCRY1	hCRY1	mCRY1	cCRY1	zCRY1a	zCRY1b	zCRY2a	zCRY2b	XlCRY2a	XlCRY2b	hCRY2	mCRY2	cCRY2	zCRY3	cCRY4	zCRY4	Xl(6-4)PHR
XtCRY2	71.8085
XlCRY1	97.4026	71.5302
hCRY1	91.453	74.5794	90.5983
mCRY1	88.0992	72.5953	87.2727	96.587
cCRY1	90.1294	71.5548	90.0974	92.3208	88.9439
zCRY1a	83.9928	73.3577	84.1155	88.8258	85.8456	85.2518
zCRY1b	76.6169	69.0813	76.7055	80.2102	78.1726	76.2376	85.4317
zCRY2a	74.8377	70.922	74.6753	77.1331	74.4224	75.2827	79.2419	74.1722
zCRY2b	66.1812	66.6078	65.9091	69.7952	68.1518	66.5056	72.6619	66.5017	66.5615
XlCRY2a	71.3523	92.7817	71.25	74.4841	72.3133	71.4539	73.0769	69.6809	71.5302	67.1986
XlCRY2b	70.3901	92.807	70.4626	73.4579	71.1434	70.4947	72.4453	68.3746	70.2128	65.9011	92.7817
hCRY2	72.028	82.9825	71.9298	75.6957	72.8086	71.6028	72.8417	69.5122	70.979	66.7247	82.7465	81.4035
mCRY2	72.3776	81.9298	72.2807	75.6957	72.9875	71.9512	73.2014	70.0348	71.5035	67.5958	81.8662	80.3509	94.4257
cCRY2	71.8039	80.7018	71.529	75.4647	72.2222	72.0768	72.973	69.459	71.1033	67.3647	80.8099	79.8246	86.5979	86.4261
zCRY3	66.8908	71.2014	67.1164	70.3375	67.753	67.5585	71.0432	65.3846	65.2685	61.7057	70.7447	70.6714	72.4739	71.4286	71.2042
cCRY4	52.6515	52.0992	52.8517	52.381	51.9011	51.5152	51.7045	50.7576	51.3308	48.1061	51.7241	51.5267	52.0833	51.3258	51.2334	50.3788
zCRY4	49.7307	50.6375	49.7297	51.8095	50.0917	49.5512	50	50.0898	49.9099	46.8582	50.8227	50.0911	49.7307	50.2693	48.5612	49.0126	66.4137
Xl(6-4)PHR	57.4144	55.7471	57.6336	56.979	56.4885	56.4639	54.943	55.1331	56.8702	53.0418	55.3846	55.7471	55.5133	55.3232	54.8571	54.7529	49.7132	51.5326
z(6-4)PHR	56.0694	54.9133	56.2863	55.706	55.8994	55.4913	56.8401	55.684	56.0928	52.0231	54.5455	55.2987	55.684	55.4913	54.9133	55.8767	49.6124	52.0388	72.2543
